# Supplementary material for: Epigenetic insights into physiological resilience: Multigenerational readouts of CO2-induced seawater acidification effects on fish embryos
Source: iScience. 2025 Jul 26;28(9):113187. doi: 10.1016/j.isci.2025.113187 (PMC12362705; doi:10.1016/j.isci.2025.113187)
Supplement: Table S1. Growth parameters, including interocular distance, eye diameter, body total length, body height, and body width of 5 dpf marine medaka embryos across multiple generations under control and CO2-acidified conditions [file mmc2.xlsx]

## Sheet: Levene’s Test
Supplemental Table S1 Growth parameters analysis of 5 dpf embryos
Levene’s Test
Stage	Growth parameter	F value	P value
5 dpf	Interocular.distance	5.01968	0.003428486*
	Eye diameter	0.336467	0.799004
	Body total length	2.92186	0.040474435*
	Body height	4.37144	0.007260824*
	Body width	2.00789	0.121525
* P<0.05

## Sheet: Interocular distance
Interocular distance
n Summary
Group	Assessing sample number	Mean (µm)	STD
WT	25	517.1	49.65
F0	24	478.2	65.32
F1	10	530.9	21.5
F2	10	454.5	29.05
n Shapiro-Wilk test
	WT	F0	F1	F2
W	0.926	0.9521	0.9393	0.9033
P value	0.0705	0.3009	0.5456	0.2383
Passed normality test (alpha=0.05)?	Yes	Yes	Yes	Yes
n Welch’s ANOVA
DF (Between groups)	DF (Withi groups)	F (DFn, DFd)	P value
3	31.37	16.04 (3, 31.37)	1.69 × 10-6
n Games Howell Post-hoc Tests
	Estimate	conf.low	conf.high	p.adj	signif
F0 vs. WT	38.8717	-5.55694	83.3003	0.105	ns
F1 vs. WT	-13.82	-46.3904	18.7504	0.663	ns
F2 vs. WT	62.58	25.6468	99.5132	0.000426	****
F1 vs. F0	52.6917	12.0817	93.3016	0.007	**
F2 vs. F0	-23.7083	-67.5945	20.1779	0.47	ns
F2 vs. F1	-76.4	-108.971	-43.829	2.37× 10-5	***
ns: not significant
** P<0.01
*** P<0.001
**** P<0.0001

## Sheet: Eye diameter
Eye diameter
n Summary
Group	Assessing sample number	Mean	STD
		(µm)
WT	25	284.3	21.09
F0	24	268.2	28.52
F1	10	299.4	20.61
F2	10	247.8	21.16
n Shapiro-Wilk test
	WT	F0	F1	F2
W	0.9328	0.9648	0.973	0.8727
P value	0.1008	0.5417	0.9175	0.1074
Passed normality test (alpha=0.05)?	Yes	Yes	Yes	Yes
n Welch’s ANOVA
DF (Between groups)	DF (Withi groups)	F (DFn, DFd)	P value
3	26.13	11.46 (3, 26.13)	5.58 × 10-5
n Games Howell Post-hoc Tests
	estimate	conf.low	conf.high	p.adj	signif
F0 vs. WT	16.1133	-3.11372	35.3404	0.129	ns
F1 vs. WT	-15.12	-37.1872	6.94722	0.246	ns
F2 vs. WT	36.48	13.9377	59.0223	0.001	***
F1 vs. F0	31.2333	7.07312	55.3935	0.008	**
F2 vs. F0	-20.3667	-44.9366	4.20324	0.129	ns
F2 vs. F1	-51.6	-78.0007	-25.1993	0.000164	***
ns: not significant
** P<0.01
*** P<0.001

## Sheet: Body total length
Body total length
n Summary
Group	Assessing sample number	Mean	STD
		(µm)
WT	25	2855	246.6
F0	24	2769	303.4
F1	10	2776	178.1
F2	10	2532	132.2
n Shapiro-Wilk test
	WT	F0	F1	F2
W	0.8877	0.947	0.9377	0.9349
P value	0.01	0.2326	0.5272	0.4977
Passed normality test (alpha=0.05)?	No	Yes	Yes	Yes
n Welch’s ANOVA
DF (Between groups)	DF (Withi groups)	F (DFn, DFd)	P value
3	29.76	9.26 (3, 29.76)	1.75 × 10-4
n Games Howell Post-hoc Tests
	estimate	conf.low	conf.high	p.adj	signif
F0 vs. WT	86.1733	-125.151	297.498	0.698	ns
F1 vs. WT	78.74	-128.382	285.862	0.721	ns
F2 vs. WT	323.04	147.148	498.932	0.000135	***
F1 vs. F0	7.43333	-221.126	235.992	1	ns
F2 vs. F0	-236.867	-439.392	-34.3417	0.017	*
F2 vs. F1	-244.3	-444.153	-44.4466	0.014	*
ns: not significant
* P<0.05
*** P<0.001

## Sheet: Body height
Body height
n Summary
Group	Assessing sample number	Mean	STD
		(µm)
WT	25	203.1	23.26
F0	24	191.4	33.29
F1	10	175.4	13.24
F2	10	162.3	17.31
n Shapiro-Wilk test
	WT	F0	F1	F2
W	0.9682	0.9646	0.9397	0.8917
P value	0.5994	0.5377	0.5495	0.1772
Passed normality test (alpha=0.05)?	Yes	Yes	Yes	Yes
n Welch’s ANOVA
DF (Between groups)	DF (Withi groups)	F (DFn, DFd)	P value
3	29.77	12.07 (3, 29.77)	2.43 × 10-5
n Games Howell Post-hoc Tests
	estimate	conf.low	conf.high	p.adj	signif
F0 vs. WT	11.7033	-10.3459	33.7526	0.494	ns
F1 vs. WT	27.72	10.6519	44.7881	0.000696	***
F2 vs. WT	40.82	20.892	60.748	5.44× 10-5	****
F1 vs. F0	-16.0167	-37.6416	5.60827	0.207	ns
F2 vs. F0	-29.1167	-52.8387	-5.39463	0.012	*
F2 vs. F1	-13.1	-32.7131	6.51306	0.265	ns
ns: not significant
* P<0.05
*** P<0.001
**** P<0.0001

## Sheet: Body width
Body width
n Summary
Group	Assessing sample number	Mean	STD
		(µm)
WT	25	186.5	24.29
F0	24	178	26.71
F1	10	156.6	22.42
F2	10	155.4	13.73
n Shapiro-Wilk test
	WT	F0	F1	F2
W	0.9439	0.9532	0.9244	0.9245
P value	0.1823	0.3181	0.3951	0.3958
Passed normality test (alpha=0.05)?	Yes	Yes	Yes	Yes
n Welch’s ANOVA
DF (Between groups)	DF (Withi groups)	F (DFn, DFd)	P value
3	28.27	9.12 (3, 28.27)	2.21 × 10-4
n Games Howell Post-hoc Tests
	estimate	conf.low	conf.high	p.adj	signif
F0 vs. WT	8.47833	-10.9855	27.9422	0.654	ns
F1 vs. WT	30.02	5.72547	54.3145	0.013	*
F2 vs. WT	31.12	13.359	48.881	0.000268	***
F1 vs. F0	-21.5417	-46.5672	3.48385	0.108	ns
F2 vs. F0	-22.6417	-41.583	-3.70037	0.014	*
F2 vs. F1	-1.1	-25.0734	22.8734	0.999	ns
ns: not significant
* P<0.05
*** P<0.001
