# Supplementary material for: Epigenetic insights into physiological resilience: Multigenerational readouts of CO2-induced seawater acidification effects on fish embryos
Source: iScience. 2025 Jul 26;28(9):113187. doi: 10.1016/j.isci.2025.113187 (PMC12362705; doi:10.1016/j.isci.2025.113187)
Supplement: Table S2. Metabolic features, including oxygen consumption and ammonium excretion rates of 5 dpf marine medaka embryos across transgenerational CO2 exposure [file mmc3.xlsx]

## Sheet: Oxygen consumption
Supplemental Table S2 Metabolic features of 5 dpf embryos
Oxygen consumption
n Summary
Group	Assessing group (60 embryos/group)	Mean	STD
	number	(µmol/h·g)
WT	3	24.42	2.499
F0	3	22.17	1.078
F1	4	23.69	5.944
F2	6	26.71	4.814
n Shapiro-Wilk test
	WT	F0	F1	F2
W	0.8286	0.9689	0.9989	0.8009
P value	0.1848	0.6617	0.9967	0.0599
Passed normality test (alpha=0.05)?	Yes	Yes	Yes	Yes
n One-Way ANOVA table
	SS	DF	MS	F (DFn, DFd)	P value
Treatment (between groups)	47.63	3	15.88	F(3, 12) =0.805	0.5149
Residual (within groups)	236.7	12	19.72
Total	284.3	15
n Tukey's multiple comparisons test
	Mean Diff.	95.00% confidence interval of differences	Adjusted P Value	Summary
F0 vs. WT	2.244	-8.521 to 13.01	0.9241	ns
F1 vs. WT	0.7272	-9.343 to 10.80	0.9963	ns
F2 vs. WT	-2.29	-11.61 to 7.033	0.8836	ns
F1 vs. F0	-1.517	-11.59 to 8.553	0.9689	ns
F2 vs. F0	-4.534	-13.86 to 4.789	0.4981	ns
F2 vs. F1	-3.017	-11.53 to 5.494	0.7232	ns
ns: not significant

## Sheet: Ammonium excretion
Supplemental Table S2 Metabolic features of 5 dpf embryos
Ammonium excretion
n Summary
Group	Assessing group (60 embryos/group) number	Mean	STD
		(µmol/h·g)
WT	3	7.904	1.582
F0	3	2.68	1.248
F1	4	5.203	2.351
F2	6	5.377	1.545
n Shapiro-Wilk test
	WT	F0	F1	F2
W	0.9892	0.9632	0.9822	0.9741
P value	0.8015	0.6314	0.9149	0.9185
Passed normality test (alpha=0.05)?	Yes	Yes	Yes	Yes
n One-Way ANOVA table
	SS	DF	MS	F (DFn, DFd)	P value
Treatment (between groups)	41.02	3	13.67	F (3, 12) =4.479	0.0249
Residual (within groups)	36.64	12	3.053
Total	77.66	15
n Tukey's multiple comparisons test
	Mean Diff.	95.00% confidence interval of differences	Adjusted P Value	Summary
F0 vs. WT	5.225	0.9891 to 9.460	0.0149	*
F1 vs. WT	2.702	-1.260 to 6.664	0.2326	ns
F2 vs. WT	2.528	-1.140 to 6.196	0.2253	ns
F1 vs. F0	-2.523	-6.485 to 1.439	0.2822	ns
F2 vs. F0	-2.697	-6.365 to 0.9713	0.1832	ns
F2 vs. F1	-0.1738	-3.522 to 3.175	0.9986	ns
ns: not significant
*: P<0.05
