# Supplementary material for: Epigenetic insights into physiological resilience: Multigenerational readouts of CO2-induced seawater acidification effects on fish embryos
Source: iScience. 2025 Jul 26;28(9):113187. doi: 10.1016/j.isci.2025.113187 (PMC12362705; doi:10.1016/j.isci.2025.113187)
Supplement: Table S3. Heartbeat frequency measurements of 5 dpf marine medaka embryos showing cardiovascular responses to multigenerational acidification [file mmc4.xlsx]

## Sheet: Heatbeat frequency
Supplemental Table S3 Heartbeat frequency of 5 dpf embryos
n Summary
Group	Assessing sample number	Mean	STD
		(Hz)
WT	12	2.356	0.1655
F0	12	1.985	0.5373
F1	12	2.136	0.1517
F2	10	1.884	0.2891
n Shapiro-Wilk test
	WT	F0	F1	F2
W	0.9885	0.9286	0.8988	0.8804
P value	0.9993	0.3654	0.1531	0.132
Passed normality test (alpha=0.05)?	Yes	Yes	Yes	Yes
n One-Way ANOVA table
	SS	DF	MS	F (DFn, DFd)	P value
Treatment (between groups)	1.428	3	0.4761	F (3, 42) = 4.462	0.0083
Residual (within groups)	4.482	42	0.1067
Total	5.911	45
n Tukey's multiple comparisons test
	Mean Diff.	95.00% confidence interval of differences	Adjusted P Value	Summary
F0 vs. WT	0.3711	0.01434 to 0.7278	0.0387	*
F1 vs. WT	0.2197	-0.1370 to 0.5765	0.3639	ns
F2 vs. WT	0.4722	0.09801 to 0.8463	0.0084	**
F1 vs. F0	-0.1514	-0.5081 to 0.2054	0.6703	ns
F2 vs. F0	0.1011	-0.2731 to 0.4752	0.8875	ns
F2 vs. F1	0.2524	-0.1217 to 0.6266	0.2855	ns
ns: not significant
*: P<0.05
**: P<0.01
