# Supplementary material for: Epigenetic insights into physiological resilience: Multigenerational readouts of CO2-induced seawater acidification effects on fish embryos
Source: iScience. 2025 Jul 26;28(9):113187. doi: 10.1016/j.isci.2025.113187 (PMC12362705; doi:10.1016/j.isci.2025.113187)
Supplement: Table S4. Proton excretion rates from yolk sac epithelium of 5 dpf marine medaka embryos demonstrating acid-base regulatory capacity under CO2 stress [file mmc5.xlsx]

## Sheet: Protons excretion rate 
Supplemental Table S4 Protons excretion rate of 5 dpf embryos
n Summary
Group	Assessing sample number	Mean	STD
		(µM)
WT	12	0.004558	0.00174
F0	12	0.007094	0.001295
F1	13	0.006769	0.002261
F2	12	0.006967	0.002075
n Shapiro-Wilk test
	WT	F0	F1	F2
W	0.7055	0.9309	0.8449	0.9598
P value	0.001	0.3897	0.0245	0.7812
Passed normality test (alpha=0.05)?	No	Yes	No	Yes
n Kruskal-Wallis test
	Kruskal-Wallis Statistic	Degrees of Freedom (DF)	P value	Significance
Treatment (between groups)	12.76	3	0.0052	**
Residual (within groups)		45
n Kruskal-Wallis multiple comparisons test
	Mean rank diff.	Adjusted P Value	Summary
F0 vs. WT	18.5	0.0091	**
F1 vs. WT	14.78	0.0586	ns
F2 vs. WT	16.88	0.0228	*
F1 vs. F0	-3.724	>0.9999	ns
F2 vs. F0	-1.625	>0.9999	ns
F2 vs. F1	2.099	>0.9999	ns
ns: not significant
*: P<0.05
** P<0.01
