# Supplementary material for: Epigenetic insights into physiological resilience: Multigenerational readouts of CO2-induced seawater acidification effects on fish embryos
Source: iScience. 2025 Jul 26;28(9):113187. doi: 10.1016/j.isci.2025.113187 (PMC12362705; doi:10.1016/j.isci.2025.113187)
Supplement: Table S5. Gene expression analysis of acid-base regulatory genes in 5 dpf marine medaka embryos across four generations — (A) slc9a2 (NHE2); (B) slc9a3.2 (NHE3); (C) atp6v1a (VHA); (D) slc4a1a (AE1a); (E) slc4a4a (NBCa); (F) CA2; (G) CA15; (H) rhbg; (I) rhcg. [file mmc6.xlsx]

## Sheet: slc9a2 (NHE2)
Supplemental Table S5 Acid-base regulatory genes expressions in 5 dpf embryos
slc9a2 (NHE2)
n Summary
Group	Assessing group (30 embryos/group) number	Mean	STD
WT	5	0.001193	0.0003756
F0	4	0.0007585	0.0003456
F1	5	0.002746	0.0005405
F2	5	0.0004556	0.0001523
n Shapiro-Wilk test
	WT	F0	F1	F2
W	0.9019	0.9564	0.9142	0.7694
P value	0.4204	0.756	0.4933	0.0446
Passed normality test (alpha=0.05)?	Yes	Yes	Yes	No
n Kruskal-Wallis test
	Kruskal-Wallis Statistic	Degrees of Freedom (DF)	P value	Significance
Treatment (between groups)	14.41	3	0.0024	**
Residual (within groups)		15
n Kruskal-Wallis multiple comparisons test
	Mean rank diff.	Adjusted P Value	Summary
F0 vs. WT	4.2	>0.9999	ns
F1 vs. WT	-5.8	0.619	ns
F2 vs. WT	7	0.2952	ns
F1 vs. F0	-10	0.0484	*
F2 vs. F0	2.8	>0.9999	ns
F2 vs. F1	12.8	0.0019	**
ns: not significant
*: P<0.05
****: P<0.0001

## Sheet: slc9a3.2 (NHE3)
Supplemental Table S5 Acid-base regulatory genes expressions in 5 dpf embryos
slc9a3.2 (NHE3)
n Summary
Group	Assessing sample	Mean	STD
	(30 larvae/group) number
WT	5	0.001334	0.0004369
F0	5	0.0009515	0.000273
F1	4	0.002701	0.0006389
F2	5	0.001666	0.0005844
n Shapiro-Wilk test
	WT	F0	F1	F2
W	0.9603	0.9189	0.8867	0.6842
P value	0.8102	0.523	0.3679	0.0065
Passed normality test (alpha=0.05)?	Yes	Yes	Yes	No
n Kruskal-Wallis test
	Kruskal-Wallis Statistic	Degrees of Freedom (DF)	P value	Significance
Treatment (between groups)	12.19	3	0.0068	**
Residual (within groups)		15
n Kruskal-Wallis multiple comparisons test
	Mean rank diff.	Adjusted P Value	Summary
F0 vs. WT	4.8	>0.9999	ns
F1 vs. WT	-7.95	0.2107	ns
F2 vs. WT	-3	>0.9999	ns
F1 vs. F0	-12.75	0.0044	**
F2 vs. F0	-7.8	0.17	ns
F2 vs. F1	4.95	>0.9999	ns
ns: not significant
**: P<0.01

## Sheet: atp6v1a (VHA)
Supplemental Table S5 Acid-base regulatory genes expressions in 5 dpf embryos
atp6v1a (VHA)
n Summary
Group	Assessing sample	Mean	STD
	(30 embryos /group) number
WT	5	0.0001763	7.862e-05
F0	5	0.0002161	7.297e-05
F1	3	0.00099	0.0002587
F2	4	0.000336	0.0001094
n Shapiro-Wilk test
	WT	F0	F1	F2
W	0.822	0.9252	0.972	0.9245
P value	0.1211	0.5642	0.6787	0.5627
Passed normality test (alpha=0.05)?	Yes	Yes	Yes	Yes
n One-Way ANOVA table
	SS	DF	MS	F (DFn, DFd)	P value
Treatment (between groups)	1.464e-06	3	4.879e-07	F (3, 13) = 29.40	<0.0001
Residual (within groups)	2.158e-07	13	1.66e-08
Total	1.679e-06	16
n Tukey's multiple comparisons test
	Mean Diff.	95.00% confidence interval of differences	Adjusted P Value	Summary
F0 vs. WT	-3.983e-05	-0.0002790 to 0.0001993	0.9602	ns
F1 vs. WT	-0.0008137	-0.001090 to -0.0005375	<0.0001	****
F2 vs. WT	-0.0001597	-0.0004133 to 9.398e-005	0.2962	ns
F1 vs. F0	-0.0007738	-0.001050 to -0.0004977	<0.0001	****
F2 vs. F0	-0.0001199	-0.0003735 to 0.0001338	0.5285	ns
F2 vs. F1	0.000654	0.0003652 to 0.0009428	<0.0001	****
ns: not significant
****: P<0.0001

## Sheet: slc4a1a (AE1a)
Supplemental Table S5 Acid-base regulatory genes expressions in 5 dpf embryos
slc4a1a (AE1a)
n Summary
Group	Assessing sample	Mean	STD
	(30 embryos /group) number
WT	5	0.0041	0.001611
F0	3	0.002037	0.0008113
F1	5	0.01161	0.002257
F2	5	0.005256	0.002294
n Shapiro-Wilk test
	WT	F0	F1	F2
W	0.9372	0.8207	0.8765	0.9138
P value	0.6463	0.165	0.2938	0.4907
Passed normality test (alpha=0.05)?	Yes	Yes	Yes	Yes
n One-Way ANOVA table
	SS	DF	MS	F (DFn, DFd)	P value
Treatment (between groups)	0.000225	3	7.501e-05	F (3, 14) = 19.76	<0.0001
Residual (within groups)	5.313e-05	14	3.795e-06
Total	0.0002782	17
n Tukey's multiple comparisons test
	Mean Diff.	95.00% confidence interval of differences	Adjusted P Value	Summary
F0 vs. WT	0.002063	-0.002072 to 0.006199	0.4910	ns
F1 vs. WT	-0.007514	-0.01110 to -0.003933	0.0001	***
F2 vs. WT	-0.001156	-0.004737 to 0.002425	0.7852	ns
F1 vs. F0	-0.009577	-0.01371 to -0.005442	<0.0001	****
F2 vs. F0	-0.003219	-0.007355 to 0.0009159	0.1544	ns
F2 vs. F1	0.006358	0.002777 to 0.009939	0.0007	***
ns: not significant
***: P<0.001
****: P<0.0001

## Sheet: slc4a4a (NBCa)
Supplemental Table S5 Acid-base regulatory genes expressions in 5 dpf embryos
slc4a4a (NBCa)
n Summary
Group	Assessing sample	Mean	STD
	(30 embryos /group)
	number
WT	3	3.796e-05	9.448e-06
F0	3	1.13e-05	4.779e-06
F1	4	0.000217	3.328e-05
F2	4	9.736e-05	2.708e-05
n Shapiro-Wilk test
	WT	F0	F1	F2
W	0.8748	0.8823	0.9862	0.9342
P value	0.3092	0.3313	0.9375	0.6195
Passed normality test (alpha=0.05)?	Yes	Yes	Yes	Yes
n One-Way ANOVA table
	SS	DF	MS	F (DFn, DFd)	P value
Treatment (between groups)	8.995e-08	3	2.998e-08	F (3, 10) = 52.17	<0.0001
Residual (within groups)	5.748e-09	10	5.748e-10
Total	9.57e-08	13
n Tukey's multiple comparisons test
	Mean Diff.	95.00% confidence interval of differences	Adjusted P Value	Summary
F0 vs. WT	2.666e-05	-3.323e-005 to 8.655e-005	0.5481	ns
F1 vs. WT	-0.0001791	-0.0002351 to -0.0001230	<0.0001	****
F2 vs. WT	-5.941e-05	-0.0001154 to -3.388e-006	0.0372	*
F1 vs. F0	-0.0002057	-0.0002617 to -0.0001497	<0.0001	****
F2 vs. F0	-8.607e-05	-0.0001421 to -3.005e-005	0.0039	**
F2 vs. F1	0.0001197	6.779e-005 to 0.0001715	0.0002	***
ns: not significant
*: P<0.05
**: P<0.01
***: P<0.001
****: P<0.0001

## Sheet: CA2 (CA2)
Supplemental Table S5 Acid-base regulatory genes expressions in 5 dpf embryos
CA2 (CA2)
n Summary
Group	Assessing sample	Mean	STD
	(30 embryos /group) number
WT	5	0.0041	0.001612
F0	3	0.002036	0.0008122
F1	5	0.01161	0.002256
F2	5	0.005253	0.002296
n Shapiro-Wilk test
	WT	F0	F1	F2
W	0.938	0.8187	0.8762	0.9136
P value	0.6516	0.1599	0.2922	0.4894
Passed normality test (alpha=0.05)?	Yes	Yes	Yes	Yes
n One-Way ANOVA table
	SS	DF	MS	F (DFn, DFd)	P value
Treatment (between groups)	0.0002251	3	7.502e-05	F (3, 14) = 19.76	<0.0001
Residual (within groups)	5.316e-05	14	3.797e-06
Total	0.0002782	17
n Tukey's multiple comparisons test
	Mean Diff.	95.00% confidence interval of differences	Adjusted P Value	Summary
F0 vs. WT	0.002064	-0.002072 to 0.006201	0.4908	ns
F1 vs. WT	-0.007513	-0.01110 to -0.003931	0.0001	***
F2 vs. WT	-0.001153	-0.004735 to 0.002429	0.7867	ns
F1 vs. F0	-0.009578	-0.01371 to -0.005441	<0.0001	****
F2 vs. F0	-0.003217	-0.007353 to 0.0009190	0.1549	ns
F2 vs. F1	0.00636	0.002778 to 0.009943	0.0007	***
ns: not significant
***: P<0.001
****: P<0.0001

## Sheet: CA15 (CA15)
Supplemental Table S5 Acid-base regulatory genes expressions in 5 dpf embryos
CA15 (CA15)
n Summary
Group	Assessing sample	Mean	STD
	(30 embryos /group) number
WT	4	0.0001579	6.231e-05
F0	5	0.0001398	1.798e-05
F1	5	0.00197	0.0006926
F2	4	9.805e-05	1.478e-05
n Shapiro-Wilk test
	WT	F0	F1	F2
W	0.9434	0.8218	0.9502	0.885
P value	0.6749	0.1205	0.7388	0.3605
Passed normality test (alpha=0.05)?	Yes	Yes	Yes	Yes
n One-Way ANOVA table
	SS	DF	MS	F (DFn, DFd)	P value
Treatment (between groups)	1.22e-05	3	4.067e-06	F (3, 14) = 29.46	<0.0001
Residual (within groups)	1.932e-06	14	1.38e-07
Total	1.413e-05	17
n Tukey's multiple comparisons test
	Mean Diff.	95.00% confidence interval of differences	Adjusted P Value	Summary
F0 vs. WT	1.811e-05	-0.0007062 to 0.0007425	0.9999	ns
F1 vs. WT	-0.001812	-0.002536 to -0.001088	<0.0001	****
F2 vs. WT	5.989e-05	-0.0007036 to 0.0008234	0.9956	ns
F1 vs. F0	-0.00183	-0.002513 to -0.001147	<0.0001	****
F2 vs. F0	4.178e-05	-0.0006826 to 0.0007661	0.9982	ns
F2 vs. F1	0.001872	0.001148 to 0.002596	<0.0001	****
ns: not significant
****: P<0.0001

## Sheet: rhbg (Rhbg)
Supplemental Table S5 Acid-base regulatory genes expressions in 5 dpf embryos
rhbg (Rhbg)
n Summary
Group	Assessing sample	Mean	STD
	(30 embryos /group) number
WT	6	0.01886	0.001248
F0	6	0.01488	0.002674
F1	6	0.02227	0.009597
F2	3	0.0276	0.008462
n Shapiro-Wilk test
	WT	F0	F1	F2
W	0.8753	0.9782	0.7947	0.9939
P value	0.248	0.9425	0.0527	0.8503
Passed normality test (alpha=0.05)?	Yes	Yes	Yes	Yes
n One-Way ANOVA table
	SS	DF	MS	F (DFn, DFd)	P value
Treatment (between groups)	0.0003688	3	0.0001229	F (3, 17) = 3.229	0.0486
Residual (within groups)	0.0006473	17	3.808e-05
Total	0.001016	20
n Tukey's multiple comparisons test
	Mean Diff.	95.00% confidence interval of differences	Adjusted P Value	Summary
F0 vs. WT	0.003982	-0.006145 to 0.01411	0.6840	ns
F1 vs. WT	-0.003408	-0.01354 to 0.006719	0.7752	ns
F2 vs. WT	-0.008731	-0.02113 to 0.003672	0.2263	ns
F1 vs. F0	-0.00739	-0.01752 to 0.002737	0.2011	ns
F2 vs. F0	-0.01271	-0.02512 to -0.0003094	0.0435	*
F2 vs. F1	-0.005323	-0.01773 to 0.007080	0.6232	ns
ns: not significant
*: P<0.05

## Sheet: rhcg (Rhcg)
Supplemental Table S5 Acid-base regulatory genes expressions in 5 dpf embryos
rhcg (Rhcg)
n Summary
Group	Assessing sample	Mean	STD
	(30 embryos /group) number
WT	5	0.0004422	7.284e-05
F0	6	0.001141	0.0003642
F1	6	0.002076	0.0002214
F2	3	0.001359	0.0006521
n Shapiro-Wilk test
	WT	F0	F1	F2
W	0.9081	0.8454	0.8467	0.8523
P value	0.4562	0.1443	0.1479	0.2467
Passed normality test (alpha=0.05)?	Yes	Yes	Yes	Yes
n One-Way ANOVA table
	SS	DF	MS	F (DFn, DFd)	P value
Treatment (between groups)	7.448e-06	3	2.483e-06	F (3, 16) = 22.32	<0.0001
Residual (within groups)	1.78e-06	16	1.113e-07
Total	9.228e-06	19
n Tukey's multiple comparisons test
	Mean Diff.	95.00% confidence interval of differences	Adjusted P Value	Summary
F0 vs. WT	-0.0006983	-0.001276 to -0.0001205	0.0154	*
F1 vs. WT	-0.001634	-0.002212 to -0.001056	<0.0001	****
F2 vs. WT	-0.0009165	-0.001613 to -0.0002196	0.0083	**
F1 vs. F0	-0.0009357	-0.001487 to -0.0003847	0.0009	***
F2 vs. F0	-0.0002182	-0.0008929 to 0.0004566	0.7920	ns
F2 vs. F1	0.0007175	4.272E-005 to 0.001392	0.0352	*
ns: not significant
*: P<0.05
**: P<0.01
***: P<0.001
****: P<0.0001
