# Supplementary material for: Epigenetic insights into physiological resilience: Multigenerational readouts of CO2-induced seawater acidification effects on fish embryos
Source: iScience. 2025 Jul 26;28(9):113187. doi: 10.1016/j.isci.2025.113187 (PMC12362705; doi:10.1016/j.isci.2025.113187)
Supplement: Table S6. DNA methylation analysis by methylated DNA immunoprecipitation (MeDIP) of acid-base regulatory gene promoters in 5 dpf marine medaka embryos — (A) slc9a2 (NHE2); (B) slc4a1a (AE1a); (C) slc4a4a (NBCa). [file mmc7.xlsx]

## Sheet: slc9a2 (NHE2)
Supplemental Table S6 Methylation analysis by DNA immunoprecipitation (MeDIP) in 5 dpf embryos
slc9a2 (NHE2)
n Summary
Group	Assessing sample (20 embryos/group) number	Mean	STD
WT	13	68.45	6.43
F0	14	81.92	6.879
F1	11	51.53	32.99
F2	9	76.84	4.003
n Shapiro-Wilk test
	WT	F0	F1	F2
W	0.8441	0.8764	0.8295	0.9706
P value	0.0239	0.0516	0.023	0.8997
Passed normality test (alpha=0.05)?	No	Yes	No	Yes
n Kruskal-Wallis test
	Kruskal-Wallis Statistic	Degrees of Freedom (DF)	P value	Significance
Treatment (between groups)	20.5	3	0.0001	***
Residual (within groups)		43
n Kruskal-Wallis multiple comparisons test
	Mean rank diff.	Adjusted P Value	Summary
F0 vs. WT	20.54	0.0006	***
F1 vs. WT	0.3427	>0.9999	ns
F2 vs. WT	12.62	0.203	ns
F1 vs. F0	-20.2	0.0015	**
F2 vs. F0	-7.929	>0.9999	ns
F2 vs. F1	12.27	0.2784	ns
ns: not significant
**:P<0.01
***: P<0.001

## Sheet: slc4a1a (AE1a)
Supplemental Table S6 Methylation analysis by DNA immunoprecipitation (MeDIP) in 5 dpf embryos
slc4a1a (AE1a)
n Summary
Group	Assessing sample	Mean	STD
	(20 larvae/group) number
WT	13	69.24	4.516
F0	9	80.18	13.42
F1	12	52.73	27.97
F2	14	76.18	9.032
n Shapiro-Wilk test
	WT	F0	F1	F2
W	0.9381	0.9367	0.845	0.8596
P value	0.4326	0.5479	0.0319	0.0301
Passed normality test (alpha=0.05)?	Yes	Yes	No	No
n Kruskal-Wallis test
	Kruskal-Wallis Statistic	Degrees of Freedom (DF)	P value	Significance
Treatment (between groups)	13.05	3	0.0046	**
Residual (within groups)		44
n Kruskal-Wallis multiple comparisons test
	Mean rank diff.	Adjusted P Value	Summary
F0 vs. WT	13.4	0.1636	ns
F1 vs. WT	-3.237	>0.9999	ns
F2 vs. WT	12.49	0.1233	ns
F1 vs. F0	-16.64	0.0422	*
F2 vs. F0	-0.9127	>0.9999	ns
F2 vs. F1	15.73	0.0258	*
ns: not significant
* P<0.05
**:P<0.01

## Sheet: slc4a4a (NBCa)
Supplemental Table S6 Methylation analysis by DNA immunoprecipitation (MeDIP) in 5 dpf embryos
slc4a4a (NBCa)
n Summary
Group	Assessing sample	Mean	STD
	(20 larvae/group) number
WT	10	75.16	8.148
F0	7	67.15	15.51
F1	12	67.4	6.37
F2	10	69.56	17.18
n Shapiro-Wilk test
	WT	F0	F1	F2
W	0.9544	0.9196	0.9366	0.7846
P value	0.7207	0.4665	0.4554	0.0094
Passed normality test (alpha=0.05)?	Yes	Yes	Yes	No
n Kruskal-Wallis test
	Kruskal-Wallis Statistic	Degrees of Freedom (DF)	P value	Significance
Treatment (between groups)	4.557	3	0.2073	ns
Residual (within groups)		34
n Kruskal-Wallis multiple comparisons test
	Mean rank diff.	Adjusted P Value	Summary
F0 vs. WT	-6.586	>0.9999	ns
F1 vs. WT	-10.13	0.2275	ns
F2 vs. WT	-3.9	>0.9999	ns
F1 vs. F0	-3.548	>0.9999	ns
F2 vs. F0	2.686	>0.9999	ns
F2 vs. F1	6.233	>0.9999	ns
ns: not significant
