# Supplementary material for: Epigenetic insights into physiological resilience: Multigenerational readouts of CO2-induced seawater acidification effects on fish embryos
Source: iScience. 2025 Jul 26;28(9):113187. doi: 10.1016/j.isci.2025.113187 (PMC12362705; doi:10.1016/j.isci.2025.113187)
Supplement: Table S7. Physicochemical parameters of experimental seawater including pH, temperature, salinity, pCO2, total dissolved inorganic carbon (CT), and total alkalinity (AT) [file mmc8.xlsx]

## Sheet: Seawater physicochemical
Supplemental Table S7 Experimental seawater physicochemical parameters.			pH, temperature, salinity, pCO2 (partial pressures of CO2), CT (total dissolved inorganic carbon), and AT (total alkalinity) were monitored in the course of the investigation. Values are presented as mean ± SD.
Experimental seawater	pH	Temperature [°C]	Salinity	pCO2	CT	AT
			[‰]	[μatm]	[μmol/kg−1]	[μmol/kg−1]
Control group	8.114 ± 0.014	27.89 ± 0.79	31.73 ± 1.79	330.299± 13.199	2000.467± 8.326	2364.3 ± 7.70
CO2-treated group	7.558 ± 0.012	27.85 ± 0.60	31.92 ± 1.94	1437.079±16.901	2218.567± 35.330	2304.7 ± 40.26
