# Supplementary material for: Epigenetic insights into physiological resilience: Multigenerational readouts of CO2-induced seawater acidification effects on fish embryos
Source: iScience. 2025 Jul 26;28(9):113187. doi: 10.1016/j.isci.2025.113187 (PMC12362705; doi:10.1016/j.isci.2025.113187)
Supplement: Table S8. Primer sequences for quantitative RT-PCR analysis of acid-base regulatory genes with amplicon sizes and accession numbers [file mmc9.xlsx]

## Sheet: Primers designed for qRT-PCR
Supplemental Table S8 Primers designed for qRT-PCR
Protein name	Gene name	Primer sequence		Amplicon size (bp)	Accession number
Sodium-hydrogen exchanger 2	slc9a2	F	5’- CTTCGTCTTCCTCTACTCCTACT-3’	107	ENSOMEG00000011015
		R	5’- CCACGTACTGCTTCATGGTAA-3’
Sodium-hydrogen exchanger 3	slc9a3	F	5’- TGGCGGTGATGATGGACGAGAATA-3’	95	ENSOMEG00000022221
		R	5’- TCCCTGAACGATGACGGTGAAGAA -3’
Vacuolar-type H+-ATPase	atp6v1a	F	5’-ACAAGTGCGCCCAGTAAC-3’	124	ENSOMEG00000006849
		R	5’-CCCGAAGGCTCCAGGTAT-3’
Anion exchanger 1a	slc4a1a	F	5’-CGTCATTCAAGAGGAGCACGAGAGA-3’	99	ENSOMEG00000020519
		R	5’-TCGCGCAGAAAGAAAGCGATGAA-3’
Sodium bicarbonate cotransporter a	slc4a4a	F	5’-CAGCCTTCCTCAGGTTGTCGAAATG-3’	124	ENSOMEG00000002461
		R	5’-CTTCTTGGTCTGGTGGCGATGTTT-3’
Carbonic anhydrase 2	ca2	F	5’-TTGCAGAGTACGTAGGGAGGATAAG-3’	148	ENSOMEG00000001164
		R	5’-CGCGATGGAGGCAGTTTCATTA-3’
Carbonic anhydrase 15b	ca15b	F	5’-GTCTTGCCGCTCTTGGATTCTT-3’	110	ENSOMEG00000019318
		R	5’-GGTGCCCTTCTCTGTGATGTTT-3’
Rhesus protein family, B glycoprotein	rhbg	F	5’- GCACCGGATCTGTGCTGATTT -3’	88	ENSOMEG00000022618
		R	5’- GTGACCTCAAACACGGCCATAAA -3’
Rhesus protein family, C glycoprotein	rhcg	F	5’- ACATGGTCCACATCCAGAACTCTA -3’	103	ENSOMEG00000002745
		R	5’- CCACAGCAGAACCCAACAATCA -3’
Ribosomal protein L7	rpl7	F	5’- GAGATCCGCCTGGCTCGTA -3’	107	ENSOMEG00000010375
		R	5’- GGGCTGACTCCGTTGATACCT -3’
