# Supplementary material for: Epigenetic insights into physiological resilience: Multigenerational readouts of CO2-induced seawater acidification effects on fish embryos
Source: iScience. 2025 Jul 26;28(9):113187. doi: 10.1016/j.isci.2025.113187 (PMC12362705; doi:10.1016/j.isci.2025.113187)
Supplement: Table S9. Primer sequences for quantitative RT-PCR analysis of promoter methylation levels in immunoprecipitated DNA samples [file mmc10.xlsx]

## Sheet:  Primers designed for qRT-PCR
Supplemental Table S9 Primers designed for qRT-PCR analysis of promoter methylation levels in immunoprecipitated DNA
Protein name	Gene name	Primer sequence		Amplicon size (bp)	Accession number
Sodium-hydrogen exchanger 2	slc9a2	F	5’- GACCCAGACCCACAGAGAAGAA -3’	94	ENSOMEG00000011015
		R	5’- ACGGCTGAAGACGGATCATACA -3’
Anion exchanger 1a	slc4a1a	F	5’- CGGGCTGATAGACGTGTTTGTATG -3’	95	ENSOMEG00000020519
		R	5’- GAAGGTGCAGCGTTCTGAAGT-3’
Sodium bicarbonate cotransporter a	slc4a4a	F	5’- ATGCTTGCCTACACACACACAC -3’	107	ENSOMEG00000002461
		R	5’- CGTTTGACTCTCCGTGGTGATTAG -3’
